# Supplementary material for: Correction: Transcriptional Effects of E3 Ligase Atrogin-1/MAFbx on Apoptosis, Hypertrophy and Inflammation in Neonatal Rat Cardiomyocytes
Source: PLoS One. 2022 Apr 27;17(4):e0267947. doi: 10.1371/journal.pone.0267947 (PMC9045633; doi:10.1371/journal.pone.0267947)
Supplement: S2 File — (XLSX) [file pone.0267947.s002.xlsx]

## Sheet: Sheet1
	Group	protein	Intensity		protein	Intensity	Atrogin-1/β-actin
	G1	Atrogin-1	23094.8		β-actin	75961	0.304035
	A1	Atrogin-1	86849		β-actin	74068	1.17256
	G2	Atrogin-1	17020.2		β-actin	43887.8	0.387812
	G3	Atrogin-1	24482.7		β-actin	48319.2	0.506687
	A2	Atrogin-1	55496.1		β-actin	53383.5	1.03957
	A3	Atrogin-1	51854.2		β-actin	54267.5	0.955529
Relative intensity
	G1	0.304035	G1/mean=0.304034509/0.37954973	0.80104		A1	1.17256	A1/mean=	3.08934
	G2	0.387812	G2/mean=	1.02177		A2	1.03957	A2/mean=	2.771
	G3	0.446802	G3/mean=	1.17719		A3	0.955529	A3/mean=	2.54698
		(G1+G2+G3)/3
	mean	0.37955		1.00±0.11					2.80±0.16
